# Supplementary material for: A parallel randomised controlled trial of the Hypoglycaemia Awareness Restoration Programme for adults with type 1 diabetes and problematic hypoglycaemia despite optimised self-care (HARPdoc)
Source: Nat Commun. 2022 Apr 28;13:2229. doi: 10.1038/s41467-022-29488-x (PMC9050729; doi:10.1038/s41467-022-29488-x)
Supplement: Supplementary file 4 — Source Data [file 41467_2022_29488_MOESM4_ESM.xls]

## Sheet: Figure 2
Timepoint	Arm	Lower adjacent value	Lower quartile	Median	Upper quartile	Upper adjacent value
Baseline	HARPdoc	0	2	5	11	24
12m	HARPdoc	0	0	1	6	10
24m	HARPdoc	0	0	1	2	4
Baseline	BGAT	0	2	5	12	24
12m	BGAT	0	0	1	5	12
24m	BGAT	0	0	0	2	5

## Sheet: Figure 3
var	bl_sd	n	estimate_12	se_12	ci_l_12	ci_u_12	p_12	estimate_24	se_24	ci_l_24	ci_u_24	p_24
Outcome measure
	86.7536	170	1.25268	0.576906	0.507957	3.08923	0.624722	1.26414	0.627749	0.477647	3.3457	0.636913
Number of severe hypoglycaemia episodes in the past 12 months - Loss of consciou	28.7267	126	0.800535	0.517226	0.225642	2.84015	0.730594	1.58087	1.02888	0.441473	5.66092	0.481638
Number of severe hypoglycaemia episodes in the past 12 months - Administration o	6.09379	122	0.691831	0.466528	0.184503	2.59417	0.584837	1.73315	1.17836	0.457207	6.56994	0.41859
Number of severe hypoglycaemia episodes in the past 12 months - Ambulance call o	2.50742	126	0.458645	0.270489	0.14437	1.45706	0.186269	2.66825	1.7987	0.711904	10.0007	0.145427
Number of severe hypoglycaemia episodes in the past 12 months - A and E attendan	0.96685	126	2.21376	2.50079	0.24186	20.2626	0.481757	1.17207	1.52843	0.090982	15.0992	0.903092
Number of moderate hypoglycaemia episodes in the past 4 weeks	96.3428	145	1.02967	0.358834	0.520069	2.03862	0.933132	1.01274	0.375978	0.489202	2.09655	0.972806
HbA1c (%)	1.19457	153	-0.0517746	0.128584	-0.303795	0.200245	0.687204	-0.101606	0.140637	-0.377249	0.174037	0.470004
Rise in HbA1c ≤0.3% from baseline		153	1.26291	1.03486	0.253441	6.29315	0.775753	4.94169	4.91591	0.703256	34.7246	0.108255
Gold score	1.1758	418	-0.480698	0.300605	-1.06987	0.108476	0.109797	-0.272218	0.306342	-0.872638	0.328202	0.374215
Clarke score	1.06196	420	-0.102825	0.286424	-0.664204	0.458555	0.719599	0.281992	0.290849	-0.288061	0.852046	0.332271
A2A Scale - Hyperglycaemia Avoidance Prioritised	2.70547	163	-0.79777	0.445512	-1.67096	0.0754166	0.0733441	-1.05505	0.468802	-1.97389	-0.136216	0.0244156
A2A Scale - Hypoglycaemia Concern Minimised	1.88205	163	-0.206477	0.310808	-0.81565	0.402696	0.506483	-0.615783	0.327144	-1.25697	0.0254084	0.0597957
A2A Scale - Asymptomatic Hypoglycaemia Normalised	2.20191	163	-0.503484	0.329514	-1.14932	0.142352	0.126523	-0.354007	0.346804	-1.03373	0.325717	0.307364
A2A Scale Total	5.42761	163	-1.56325	0.731667	-2.9973	-0.129213	0.0326334	-2.06586	0.769081	-3.57323	-0.558484	0.0072284
Hypoglycaemia Fear Survey (HFS) Behaviour subscale	0.822478	161	-0.18426	0.110901	-0.401622	0.0331013	0.0966156	-0.046855	0.116068	-0.274345	0.180635	0.686444
Hypoglycaemia Fear Survey (HFS) Worry subscale	0.931188	162	0.00305231	0.120663	-0.233444	0.239548	0.979819	0.077626	0.12681	-0.170917	0.326169	0.540443
Hypoglycaemia Fear Survey (HFS) Total	0.818528	161	-0.0755892	0.0995559	-0.270715	0.119537	0.447695	0.0297461	0.103963	-0.174017	0.233509	0.774785
Hyperglycaemia Avoidance Survey (HAS) Behaviour Subscale	0.600418	160	-0.161722	0.0959213	-0.349724	0.0262805	0.0917989	-0.0746791	0.101838	-0.274277	0.124919	0.463366
Hyperglycaemia Avoidance Survey (HAS) Worry Subscale	0.633985	163	-0.192504	0.113439	-0.414841	0.0298322	0.0896997	-0.23232	0.117133	-0.461896	-0.00274436	0.0473235
Hyperglycaemia Avoidance Survey (HAS) Total	0.519779	161	-0.184083	0.0934823	-0.367304	-0.0008607	0.0489335	-0.155067	0.0977185	-0.346592	0.0364574	0.11254
Problem Areas In Diabetes (PAID) Score	20.1485	161	-5.77435	2.83714	-11.335	-0.213666	0.0418233	-6.6968	2.96182	-12.5019	-0.891736	0.0237567
HADS Anxiety	4.60313	163	-1.83574	0.698956	-3.20567	-0.465809	0.00862935	-1.89316	0.726663	-3.3174	-0.46893	0.00917983
HADS Depression	4.28624	163	-1.78094	0.709654	-3.17183	-0.390042	0.0120873	-1.86173	0.732537	-3.29747	-0.425983	0.0110384
